# Supplementary material for: Vision in two cyprinid fish: implications for collective behavior
Source: PeerJ. 2015 Aug 4;3:e1113. doi: 10.7717/peerj.1113 (PMC4540049; doi:10.7717/peerj.1113)
Supplement: Data S4 [file peerj-03-1113-s007.xlsx]

## Sheet: D to Common Blind Zone
Zebrafish
Blind Zone	# Individuals in School	Interfish Spacing (cm)	School Width (cm)		Distance to Shared Blind Area (cm)	(m)
21	2	0.5	0.5		1.34888	0.0134888
21	10	0.5	4.5		12.1399	0.121399
21	2	5.5	5.5		14.8377	0.148377
21	10	5.5	49.5		133.539	1.33539
Golden Shiner
Blind Zone	# Individuals in School	Interfish Spacing (cm)	School Width (cm)		Distance to Shared Blind Area (cm)	(m)
25	45	9	396		893.12	8.9312
25	45	9	396		893.12	8.9312
25	45	20	880		1984.71	19.8471
25	45	20	880		1984.71	19.8471
